# Supplementary material for: Wound-Healing Potential of Rhoifolin-Rich Fraction Isolated from Sanguisorba officinalis Roots Supported by Enhancing Re-Epithelization, Angiogenesis, Anti-Inflammatory, and Antimicrobial Effects
Source: Pharmaceuticals (Basel). 2022 Jan 31;15(2):178. doi: 10.3390/ph15020178 (PMC8874642; doi:10.3390/ph15020178)
Supplement: Supplementary file 1 [file pharmaceuticals-15-00178-s001.zip]

Archive with 1 entries (1 files):
- pharmaceuticals-1567946-supplementary.pdf
